# Supplementary material for: Deep sequence analysis of HIV adaptation following vertical transmission reveals the impact of immune pressure on the evolution of HIV
Source: PLoS Pathog. 2019 Dec 10;15(12):e1008177. doi: 10.1371/journal.ppat.1008177 (PMC6924686; doi:10.1371/journal.ppat.1008177)
Supplement: S1 Table — (XLSX) [file ppat.1008177.s001.xlsx]

## Sheet: Sheet 1
	Table S1. Number of adaptations examined by protein for each subject with those shared between mother and child in brackets.
		Gag	Pol	Nef
	M1	14 (5)
	C1	11
	M2	4 (2)	18 (5)	16 (7)
	C2	6	12	18
	M3	5 (2)	28 (13)	27 (13)
	C3	4	14	18
	M4	6 (4)	18 (16)	13 *8)
	C4	8	27	14
	M5	6 (6)	16 (13)	10 (9)
	C5	9	14	10
	M6	17 (10)
	C6	15
	M7	14 (9)	16 (13)	28 (13)
	C7	12	26	25
	M8	8 (5)
	C8	11
	M9	10 (7)	12 (5)	24 (15)
	C9	15	16	41
	M10	10 (4)	25 (18)	31 (9)
	C10	6	25	15
	M11	7 (5)	9 (3)	20 (15)
	C11	14	9	35
	M12	11 (6)	17 (9)	30 (20)
	C12	9	15	22
	M13	11 (5)	17 (11)	40 (19)
	C13	7	19	22
	M14	8 (3)	21 (7)	28 (6)
	C14	13	13	17
	M15	17 (11)	21 (11)	46 (26)
	C15	15	23	41
	M16	11 (6)	7 (7)	12 (10)
	C16	9	15	13
	M17	12 (10)	7 (2)	30 (24)
	C17	15	12	34
	M18	9 (5)	20 (12)	21 (4)
	C18	10	18	8
	M19	8 (6)	15 (7)	19 (18)
	C19	14	13	27
	M20	11 (8)	20 (10)	26 (22)
	C20	14	14	33
	M21	10 (6)	12 (6)	36 (25)
	C21	13	17	44
	M22	10 (5)	29 (17)	26 (15)
	C22	8	19	24
	M23	7 (4)	13 (9)	11 (5)
	C23	7	18	16
	M24	5 (2)	20 (15)	15 (8)
	C24	6	20	18
	M25	9 (5)	10 (4)	24 (13)
	C25	10	10	20
	M26	7 (4)	13 (8)	14 (9)
	C26	6	12	15
