# Supplementary material for: Deep sequence analysis of HIV adaptation following vertical transmission reveals the impact of immune pressure on the evolution of HIV
Source: PLoS Pathog. 2019 Dec 10;15(12):e1008177. doi: 10.1371/journal.ppat.1008177 (PMC6924686; doi:10.1371/journal.ppat.1008177)
Supplement: S4 Table — (XLSX) [file ppat.1008177.s004.xlsx]

## Sheet: Sheet 1
	Table S5. ERAP1 allotypes for mother/child pairs.
	Subject	M349V rs2287987	K528R rs30187	D575N rs10050860	R725Q rs17482078	Q730E rs27044	Phenotype
	Mother 1	MM	RR	DD	RR	EE	hyperactive/hyperactive
	Child 1	MM	RR	DD	RR	EE	hyperactive/hyperactive
	Mother 2	MM	RR	DD	RR	EE	hyperactive/hyperactive
	Child 2	MM	RR	DD	RR	EE	hyperactive/hyperactive
	Mother 3	MM	KR	DD	RR	QE	wildtype/hyperactive
	Child 3	MM	KR	DD	RR	QE	wildtype/hyperactive
	Mother 4	MM	KR	DD	RR	QE	wildtype/hyperactive
	Child 4	MM	KR	DD	RR	QE	wildtype/hyperactive
	Mother 5	MM	KR	DD	RR	EE	hyperactive/unknown
	Child 5	MM	KK	DD	RR	EE	unknown/unknown
	Mother 6	MM	RR	DD	RR	EE	hyperactive/hyperactive
	Child 6	MM	RR	DD	RR	EE	hyperactive/hyperactive
	Mother 7	MM	RR	DD	RR	EE	hyperactive/hyperactive
	Child 7	MM	KR	DD	RR	EE	hyperactive/unknown
	Mother 8	MM	KK	DD	RR	QE	wildtype/unknown
	Child 8	MM	KR	DD	RR	QE	wildtype/hyperactive
	Mother 9	MM	KR	DD	RR	QE	wildtype/hyperactive
	Child 9	MM	RR	DD	RR	EE	hyperactive/hyperactive
	Mother 10	MM	KR	DD	RR	EE	hyperactive/unknown
	Child 10	MM	RR	DD	RR	EE	hyperactive/hyperactive
	Mother 11	MM	KK	DD	RR	QQ	wildtype/wildtype
	Child 11	MM	KR	DD	RR	QE	wildtype/hyperactive
	Mother 12	MM	RR	DD	QR	EE	hyperactive/unknown
	Child 12	MM	RR	DD	QR	EE	hyperactive/unknown
	Mother 13	MV	RR	DN	QR	EE	hyperactive/hyperactive
	Child 13	MV	RR	DN	QR	EE	hyperactive/hyperactive
	Mother 14	MM	KR	DD	RR	QE	wildtype/hyperactive
	Child 14	MM	RR	DD	RR	EE	hyperactive/hyperactive
	Mother 15	MM	KR	DD	RR	EE	hyperactive/unknown
	Child 15	MM	KK	DD	RR	EE	unknown/unknown
	Mother 16	MM	RR	DD	QR	EE	unknown/hyperactive
	Child 16	MM	RR	DD	RR	EE	hyperactive/hyperactive
	Mother 17	MM	KR	DD	RR	QE	wildtype/hyperactive
	Child 17	MM	KR	DD	RR	QE	wildtype/hyperactive
	Mother 18
	Child 18
	Mother 19	MM	KR	DD	RR	QE	wildtype/hyperactive
	Child 19	MM	KR	DD	RR	QE	wildtype/hyperactive
	Mother 20	MM	KR	DD	RR	EE	unknown/hyperactive
	Child 20	MM	RR	DD	RR	EE	hyperactive/hyperactive
	Mother 21	MM	KR	DD	RR	QE	wildtype/hyperactive
	Child 21	MM	KR	DD	RR	QE	wildtype/hyperactive
	Mother 22	MM	RR	DD	RR	EE	hyperactive/hyperactive
	Child 22	MM	KR	DD	RR	QE	wildtype/hyperactive
	Mother 23	MM	RR	DD	RR	EE	hyperactive/hyperactive
	Child 23	MM	RR	DD	RR	EE	hyperactive/hyperactive
	Mother 24	MM	KR	DD	RR	QE	wildtype/hyperactive
	Child 24	MM	KR	DD	RR	QE	wildtype/hyperactive
	Mother 25	MM	KK	DD	RR	QE	wildtype/unknown
	Child 25	MM	KR	DD	RR	QE	wildtype/hyperactive
	Mother 26
	Child 26
