# Supplementary material for: Deep sequence analysis of HIV adaptation following vertical transmission reveals the impact of immune pressure on the evolution of HIV
Source: PLoS Pathog. 2019 Dec 10;15(12):e1008177. doi: 10.1371/journal.ppat.1008177 (PMC6924686; doi:10.1371/journal.ppat.1008177)
Supplement: S5 Table — (XLSX) [file ppat.1008177.s005.xlsx]

## Sheet: Sheet1
	Table S6. Primer combinations for HLA genotyping by next-generation sequencing.
	Loci (Exon 2 & 3)		Sequence (5'-3')	Length (bp)
	HLA - AEx2	Forward	CTCTGYGGGGAGAAGCAA	500
	HLA - AEx2	Reverse	CTCGGACCCGGAGACTGT
	HLA - AEx3	Forward	CTYGGGGGACYGGGCTGAC	393
	HLA - AEx3	Reverse	CCCAATTGTCTCCCCTCCTTG
	HLA - BEx2	Forward	GGSAGGGAAATGGCCTCT	428
	HLA - BEx2	Reverse	GGATGGGGAGTCGTGACCT
	HLA - BEx3	Forward	CGGTTTCATTTTCAGTTGAGG	424
	HLA - BEx3	Reverse	GGAGGGCGACATTCTAGC
	HLA - CEx2	Forward	CTCTGSGGAGAGGARCGAGG	537
	HLA - CEx2	Reverse	YGAAACCGGGTAAAGGYGACT
	HLA - CEx3	Forward	AGTCRCCTTTACCCGGTTTC	472
	HLA - CEx3	Reverse	AGYGCTGATCCCATTTTCCT
	HLA - DRB1	Forward	CGGATCCTCCTCCARCTC	550
	HLA - DRB1	Reverse	GCTYACCTCGCCKCTGCAC
	HLA - DQBA	Forward	CCYCGCAGAGGATTTCGTG	280
	HLA - DQBA	Reverse	CTCTCCTCTGCARGATCCC
	HLA - DQBA	Forward	CCYCGCAGAGGATTTCGTG	280
	HLA - DQBB	Reverse	CTCGCCGCTGCAAGGTCGT
	HLA - DQBex3	Forward	TGGAGCCCACAGTGACCATCT	280
	HLA - DQBex3	Reverse	TAGGCTGGGGTGCTCCACG
	HLA - DPB1	Forward	CCGCTTAGGACCACAGAACT	651
	HLA - DPB1	Reverse	TAAGGTCCCTTAGGCCAACC
	HLA - DQAex2	Forward	TGCTTGTCATCTTCACTCATCAG	514
	HLA - DQAex2	Reverse	CCTTCTCTCTGTGGGCATGT
