# Supplementary material for: Deep sequence analysis of HIV adaptation following vertical transmission reveals the impact of immune pressure on the evolution of HIV
Source: PLoS Pathog. 2019 Dec 10;15(12):e1008177. doi: 10.1371/journal.ppat.1008177 (PMC6924686; doi:10.1371/journal.ppat.1008177)
Supplement: S7 Table — (XLSX) [file ppat.1008177.s007.xlsx]

## Sheet: Sheet1
	Table S8. Primer combinations for next-generation sequencing and qPCR with corresponding amplicon lengths.
	Region	PCR		Sequence (5'-3')	Length (kb)
	Gag	1st rd	Forward	GACTAGCGGAGGCTAGAAG	1.5
			Reverse	AGGGGTCGTTGCCAAAGA
		2nd rd	Forward	GTATGGGCAAGCAGGGAGCTAGAA	1
			Reverse	TGTCCTTCCTTTCCACATTTCC
	Pol	1st rd	Forward	GGAAATGTGGAAAGGAAGGACA	2
			Reverse	TATCTGGTTGTGCTTGAATGATTC
		1st rd	Forward	GACCATCAATGAGGAAGCTGCAGA	2.5
			Reverse	TATCTGGTTGTGCTTGAATGATTC
		2nd rd	Forward	GGAAATGTGGAAAGGAAGGACA	2
			Reverse	CAGTAACATATCCTGCTTTTCCTAATT
		2nd rd	Forward	GGAAATGTGGAAAGGAAGGACA	2
			Reverse	TATCTGGTTGTGCTTGAATGATTC
	Nef	1st rd	Forward	CCTGTGCCTCTTCAGCTACC	1
			Reverse	ACTACTTGAAGCACTCAAGGCAAGCTTTATTG
		1st rd	Forward	GCTACCACCGCTTGAGAGAC	1
			Reverse	TACAGGCAAAAAGCAGCTGC
		2nd rd	Forward	AGATGGGTGGCAAGTGGTC	1
			Reverse	TCAGCAGTTCTTGAAGTACTCCG
	qPCR	2LTR-F	Forward	CTAACTAGGGAACCCACTGCT
		2LTR-R	Reverse	CTGAGGGATCTCTAGTTACCAGAGTC
	PID (MC2)	cDNA		TGCTAGGYGGCTGTCAAA
		1st rd	Forward	TGGAGCAATCACAAGTAGCAATA
			Reverse	ACCTTGCAAGCACGCTCTGGC
		2nd rd	Forward	TGTGCCTGGCTRGAAGCACA
			Reverse	CAAGCACGCTCTGGCCTTGAA
	PID (MC9)	cDNA		TGCTAGGYGGCTGTCAAA
		1st rd	Forward	AGACCTRGAAAGACRTGGA
			Reverse	ACCTTGCAAGCACGCTCTGGC
		2nd rd	Forward	TGTGCCTGGCTRGAAGCACA
			Reverse	CAAGCACGCTCTGGCCTTGAA
	PID (MC21)	cDNA		TGCTAGGCKGCTGTCAAA
		1st rd	Forward	ACAAGTAGCAATACAGYARCTAAT
			Reverse	ACCTTGCAAGCACGCTCTGGC
		2nd rd	Forward	TGTGCCTGGCTRGAAGCACA
			Reverse	CAAGCACGCTCTGGCCTTGAA
