# Supplementary material for: Deep sequence analysis of HIV adaptation following vertical transmission reveals the impact of immune pressure on the evolution of HIV
Source: PLoS Pathog. 2019 Dec 10;15(12):e1008177. doi: 10.1371/journal.ppat.1008177 (PMC6924686; doi:10.1371/journal.ppat.1008177)
Supplement: S8 Table — (XLSX) [file ppat.1008177.s008.xlsx]

## Sheet: Sheet2
	Table S9. Sequencing summary information.
				Average no. reads			Average no. reads per copy
	Subject	% mapped reads	Total no. reads	Gag	Pol	Nef	Gag	Pol	Nef
	Mother 1	97.39	150534	17740		20127	22.1307		25.1085
	Child 1	94.56	445221	24056	26345	19935	74.3387	81.4122	61.6038
	Mother 2	89.63	953788	48030	50615	30733	11.6262	12.2519	7.43924
	Child 2	84	658059	39491	42038	3324	208.506	221.954	17.5502
	Mother 3	88.42	664236	33344	33567	31643	92.2124	92.8291	87.5083
	Child 3	87.51	776062	39458	41733	28022	17.0637	18.0475	12.1181
	Mother 4	97.9	688850	48620	23124	25803	23.5471	11.1991	12.4966
	Child 4	95.58	625887	35730	31597	49143	990.409	875.845	1362.21
	Mother 5	96.42	2293531	214159	39946	112499	188.919	35.2382	99.2405
	Child 5	96.45	775599	66377	13547	38431	22.6821	4.62924	13.1325
	Mother 6	96.96	161791	20794		21729
	Child 6	95.28	508107	21429	46292	10342	5.86389	12.6675	2.83001
	Mother 7	91.57	830575	27998	37197	65514	2.83266	3.76335	6.62829
	Child 7	93.39	1110720	27076	48006	80465	12.1048	21.4619	35.9733
	Mother 8	96.67	793523	66634	21048	41323	16.284	5.1437	10.0985
	Child 8	94.03	926398	22397	95826
	Mother 9	94.78	810559	39563	41323	38920	74.5909	77.9091	73.3786
	Child 9	94.43	751184	40512	40118	33610	154.015	152.517	127.775
	Mother 10	97.68	794941	61237	33251	25953	4.86008	2.63897	2.05976
	Child 10	97.14	721784	46487	25471	19682	0.476497	0.26108	0.201743
	Mother 11	98.33	673486	23509	59675	8235	2.3689	6.0132	0.829807
	Child 11	96.82	729340	49849	46629	13460	42.017	39.3029	11.3452
	Mother 12	93.7	800436	32294	42033	36067	2.85585	3.7171	3.18951
	Child 12	84.92	875159	25289	52511	53662	25.1682	52.2602	53.4057
	Mother 13	97.5	1128534	67684	65167	21879	370.263	356.493	119.688
	Child 13	97.94	760341	57167	38830	48688	31.8018	21.601	27.085
	Mother 14	96.04	183689	22420	16915	20593	98.5928	74.3843	90.5585
	Child 14	94.19	545010	21345	51520	13575	0.555108	1.33985	0.353038
	Mother 15	95.43	427379	15248	18599	42633	38.1887	46.5813	106.775
	Child 15	96.25	454563	19296	28758	31740	120.389	179.424	198.028
	Mother 16	96.24	524269	39649	28458	10019	37.833	27.1546	9.56011
	Child 16	96.65	680861	14090	60358	16613	3.53949	15.1623	4.17328
	Mother 17	91.28	878600	27015	61482	19234	27.9311	63.567	19.8863
	Child 17	88.62	784336	48971	37591	18453	67.7518	52.0075	25.5299
	Mother 18	29.91	334463	13065	30629	3773	274.937	644.55	79.3981
	Child 18	91.68	968742	36624	35928	129481	11.4037	11.1869	40.3167
	Mother 19	97.5	155718	26746	79548	16713	79.9151	237.684	49.9373
	Child 19	94.92	449841	21237	39858	2267	5.72611	10.7469	0.611249
	Mother 20	94.82	905337	46902	40624	50879	554.135	479.962	601.122
	Child 20	87.24	1197415	21215	74627	73698	14.1433	49.7513	49.132
	Mother 21	94.78	923326	45507	40792	49048	18.7952	16.8478	20.2577
	Child 21	94.36	861200	43012	43696	43028	59.376	60.3203	59.3981
	Mother 22	89.73	799709	45583	38647	41856	40.9772	34.742	37.6268
	Child 22	92.62	735007	38035	40412	36301	43.0845	45.7771	41.1203
	Mother 23	86.82	1349359	40872	62543	63388	1982.15	3033.12	3074.1
	Child 23	86.51	780271	21222	48934	35881	19.5703	45.1254	33.0883
	Mother 24	91.14	929039	43500	48552	47300	86.3095	96.3333	93.8492
	Child 24	86.99	1106142	51470	59132	57240	37.4927	43.074	41.6958
	Mother 25	87.47	875322	35112	43359	34204	124.352	153.559	121.136
	Child 25	89.04	807151	34252	42815	31206	56.9727	71.2159	51.9062
	Mother 26	98.19	947048	44952	49172	35127	14.1394	15.4668	11.049
	Child 26	82.74	834501	49147	51177	18083	979.024	1019.46	360.219
